# Supplementary material for: Performance of Human and Porcine Derived Acellular Dermal Matrices in Prepectoral Breast Reconstruction: A Long-term Clinicaland Histologic Evaluation
Source: Aesthet Surg J. 2024 Sep 30;45(1):56–62. doi: 10.1093/asj/sjae175 (PMC11634380; doi:10.1093/asj/sjae175)
Supplement: sjae175_Supplementary_Data [file sjae175_supplementary_data.zip]

Archive with 6 entries (6 files):
- SDC1A copy.jpg
- SDC1B copy.jpg
- SDC1C copy.jpg
- SDC1D copy.jpg
- SDC2A copy.jpg
- SDC2B copy.jpg
